# Supplementary material for: Allelopathic Effects of Essential Oils on Seed Germination of Barley and Wheat
Source: Plants (Basel). 2021 Dec 11;10(12):2728. doi: 10.3390/plants10122728 (PMC8708003; doi:10.3390/plants10122728)
Supplement: Supplementary file 1 [file plants-10-02728-s001.zip]

Archive with 1 entries (1 files):
- plants-1483347-supplementary.pdf
